# Supplementary material for: Feature-Based Molecular Networking Facilitates the Comprehensive Identification of Differential Metabolites in Diabetic Cognitive Dysfunction Rats
Source: Metabolites. 2023 Apr 10;13(4):538. doi: 10.3390/metabo13040538 (PMC10142102; doi:10.3390/metabo13040538)
Supplement: Supplementary file 1 [file metabolites-13-00538-s001.zip]

Archive with 1 entries (1 files):
- metabolites-2288937-supplementary.pdf
